# Supplementary material for: Interleukin 6 is increased in preclinical HNSCC models of acquired cetuximab resistance, but is not required for maintenance of resistance
Source: PLoS One. 2020 Jan 8;15(1):e0227261. doi: 10.1371/journal.pone.0227261 (PMC6948745; doi:10.1371/journal.pone.0227261)
Supplement: S4 Table — (XLSX) [file pone.0227261.s012.xlsx]

## Sheet: SNV Indel
PE/CA-PJ49 CtxR 3
Chromosome	Position	Reference	Alternate	Variant Description	Transcript ID	Coverage (Reads)	Mutant Allele Frequency	Gene Detail	Exonic Variant Function	Amino Acid Change	CADD
chr5	1295250	G	A	TERT promoter		3265	78%	dist=88
chr9	139413049	G	A	NOTCH1 p.R365C	NM_017617	326	47%		nonsynonymous SNV	NOTCH1:NM_017617:exon6:c.1093C>T:p.R365C	24.0
chr16	3779766	G	C	CREBBP p.S1761*	NM_004380	368	49%		stopgain	CREBBP:NM_001079846:exon30:c.5168C>G:p.S1723*,CREBBP:NM_004380:exon31:c.5282C>G:p.S1761*	49
chr9	21971202	C	CA	CDKN2A p.M52fs	NM_000077	59	100%		frameshift insertion	CDKN2A:NM_000077:exon2:c.155dupT:p.M52fs,CDKN2A:NM_001195132:exon2:c.155dupT:p.M52fs
chr5	1331940	CTCT	C	CLPTM1L p.316_317del	NM_030782	1716	2%		nonframeshift deletion	CLPTM1L:NM_030782:exon8:c.947_949del:p.316_317del
chr9	8331655	T	C	PTPRD p.I1821V	NM_002839	1266	47%		nonsynonymous SNV	PTPRD:NM_001171025:exon27:c.4240A>G:p.I1414V,PTPRD:NM_130393:exon27:c.4213A>G:p.I1405V,PTPRD:NM_001040712:exon28:c.4231A>G:p.I1411V,PTPRD:NM_130391:exon29:c.4240A>G:p.I1414V,PTPRD:NM_130392:exon29:c.4243A>G:p.I1415V,PTPRD:NM_002839:exon44:c.5461A>G:p.I1821V	27.1
chr6	106553011	C	T	PRDM1		903	65%		nonsynonymous SNV	PRDM1:NM_182907:exon3:c.574C>T:p.R192C,PRDM1:NM_001198:exon5:c.976C>T:p.R326C	16.95
chr16	2131787	C	T	TSC2 p.R1268C	NM_000548	266	44%		nonsynonymous SNV	TSC2:NM_001318831:exon27:c.3070C>T:p.R1024C,TSC2:NM_001318827:exon29:c.3562C>T:p.R1188C,TSC2:NM_001318829:exon29:c.3526C>T:p.R1176C,TSC2:NM_001077183:exon30:c.3670C>T:p.R1224C,TSC2:NM_001318832:exon30:c.3703C>T:p.R1235C,TSC2:NM_000548:exon31:c.3802C>T:p.R1268C,TSC2:NM_001114382:exon31:c.3802C>T:p.R1268C	20.1
chr3	141278830	C	T	RASA2 p.Q286*	NM_006506	1899	35%		stopgain	RASA2:NM_001303245:exon9:c.856C>T:p.Q286*,RASA2:NM_001303246:exon9:c.856C>T:p.Q286*,RASA2:NM_006506:exon9:c.856C>T:p.Q286*	31
chr5	86674279	CCACTGCTA	C	RASA1 p.A804fs	NM_002890	879	52%		frameshift deletion	RASA1:NM_002890:exon18:c.2412_2419del:p.A804fs,RASA1:NM_022650:exon18:c.1881_1888del:p.A627fs
chr9	35078735	T	C	FANCG c.176-2A>G	NM_004629	535	47%	NM_004629:exon3:c.176-2A>G			15.08
chr12	49440182	CCCCACACTGCA	C	KMT2D p.M1478fs	NM_003482	480	64%		frameshift deletion	KMT2D:NM_003482:exon16:c.4433_4443del:p.M1478fs
chr12	121432117	G	CC	HNF1A c.864delinsCC	NM_000545	274	5%		frameshift substitution	HNF1A:NM_000545:exon4:c.864delinsCC,HNF1A:NM_001306179:exon4:c.864delinsCC
chr5	1310297	CT	C	MIR4457		3133	1%	dist=806
chr8	77764623	ACAG	A	ZFHX4 p.1823_1823del	NM_024721	1523	1%		nonframeshift deletion	ZFHX4:NM_024721:exon10:c.5467_5469del:p.1823_1823del
chr6	152655270	G	A	SYNE1		1323	38%		nonsynonymous SNV	SYNE1:NM_033071:exon76:c.12454C>T:p.R4152C,SYNE1:NM_182961:exon77:c.12667C>T:p.R4223C	10.55
chr10	59956307	A	G	IPMK p.S261P	NM_152230	1237	59%		nonsynonymous SNV	IPMK:NM_152230:exon6:c.781T>C:p.S261P	12.28
chr1	6202302	G	T	CHD5 p.D774E	NM_015557	1003	14%		nonsynonymous SNV	CHD5:NM_015557:exon15:c.2322C>A:p.D774E	13.32
chr11	77091008	C	G	PAK1 p.E74D	NM_002576	999	53%		nonsynonymous SNV	PAK1:NM_001128620:exon3:c.222G>C:p.E74D,PAK1:NM_002576:exon3:c.222G>C:p.E74D	15.06
chr4	187524630	GC	AA	FAT1 c.11049_11050TT	NM_005245	796	100%		nonframeshift substitution	FAT1:NM_005245:exon19:c.11049_11050TT
chr13	32905113	A	G	BRCA2 p.I247V	NM_000059	789	63%		nonsynonymous SNV	BRCA2:NM_000059:exon9:c.739A>G:p.I247V	5.252
chr5	86629095	T	TAGA	RASA1 p.D280delinsDR	NM_002890	753	41%		nonframeshift insertion	RASA1:NM_002890:exon4:c.840_841insAGA:p.D280delinsDR,RASA1:NM_022650:exon4:c.309_310insAGA:p.D103delinsDR
chr1	145518083	G	T	PEX11B p.G62V	NM_003846	642	62%		nonsynonymous SNV	PEX11B:NM_001184795:exon3:c.143G>T:p.G48V,PEX11B:NM_003846:exon3:c.185G>T:p.G62V	26.4
chr1	27101088	T	C	ARID1A p.F1457S	NM_006015	572	47%		nonsynonymous SNV	ARID1A:NM_006015:exon18:c.4370T>C:p.F1457S	17.51
chr5	86629072	TATGGTTTCTAGCCAGTAGAAGAT	ATGGTTTCTAGCCAGTAGAAGATAGA	RASA1 c.829_840GTAGAAGATAGA	NM_002890	497	11%		nonframeshift substitution	RASA1:NM_002890:exon4:c.829_840GTAGAAGATAGA,RASA1:NM_022650:exon4:c.298_309GTAGAAGATAGA
chr5	86629073	ATGGTTTCTAGCCAGTAGAAGAT	TATGGTTTCTAGCCAGTAGAAGATAGA	RASA1 c.829_840GTAGAAGATAGA	NM_002890	466	5%		nonframeshift substitution	RASA1:NM_002890:exon4:c.829_840GTAGAAGATAGA,RASA1:NM_022650:exon4:c.298_309GTAGAAGATAGA
chr17	17129618	C	A	FLCN p.A90S	NM_144997	403	54%		nonsynonymous SNV	FLCN:NM_144606:exon5:c.268G>T:p.A90S,FLCN:NM_144997:exon5:c.268G>T:p.A90S	15.34
chr17	48267454	G	C	COL1A1 p.P823A	NM_000088	370	51%		nonsynonymous SNV	COL1A1:NM_000088:exon36:c.2467C>G:p.P823A	14.97
chr9	139396919	G	A	NOTCH1 p.P1730L	NM_017617	116	51%		nonsynonymous SNV	NOTCH1:NM_017617:exon28:c.5189C>T:p.P1730L	11.50
chr19	17940985	G	C	JAK3 p.L1047V	NM_000215	113	40%		nonsynonymous SNV	JAK3:NM_000215:exon23:c.3139C>G:p.L1047V	0.272
chr1	27023054	G	T	ARID1A p.A54S	NM_006015	54	57%		nonsynonymous SNV	ARID1A:NM_006015:exon1:c.160G>T:p.A54S,ARID1A:NM_139135:exon1:c.160G>T:p.A54S	12.85
